# Supplementary material for: Real-time guidance by deep learning of experienced operators to improve the standardization of echocardiographic acquisitions
Source: Eur Heart J Imaging Methods Pract. 2023 Nov 27;1(2):qyad040. doi: 10.1093/ehjimp/qyad040 (PMC11195719; doi:10.1093/ehjimp/qyad040)
Supplement: qyad040_Supplementary_Data [file qyad040_Supplementary_Data.zip]

Archive with 5 entries (5 files):
- Supplementary_sigbjorn_eurheart.docx
- video_1_v3_061023 (1).mp4
- video_2_v4_061023.mp4
- video1_snapshot.png
- video2_snapshot.png
